# Supplementary material for: Acceptance of coronavirus disease 2019 (COVID-19) vaccines among healthcare workers: A meta-analysis
Source: Front Public Health. 2022 Sep 16;10:881903. doi: 10.3389/fpubh.2022.881903 (PMC9525162; doi:10.3389/fpubh.2022.881903)
Supplement: Supplementary file 1 [file Data_Sheet_1.zip]

Archive with 12 entries (12 files):
- Supplementary Figure 1.jpg
- Supplementary Figure 2.jpg
- Supplementary Figure 3.jpg
- Supplementary Figure 4.jpg
- Supplementary Figure 5.jpg
- Supplementary Figure 6.jpg
- Supplementary Figure 7.jpg
- Supplementary Figure 8.jpg
- Supplementary File 1.doc
- Supplementary File 2.doc
- Supplementary Table 1.doc
- Legends to Supplementary Figures.docx
